# Supplementary material for: Health state utility values by cancer stage: a systematic literature review
Source: Eur J Health Econ. 2021 Jun 14;22(8):1275–88. doi: 10.1007/s10198-021-01335-8 (PMC8526485; doi:10.1007/s10198-021-01335-8)
Supplement: Supplementary file 4 — Supplementary file4 (XLSX 57 KB) [file 10198_2021_1335_MOESM4_ESM.xlsx]

## Sheet: Table shell_All cancer types
Cancer Type	Author (year)	Participant's characteristics		Reported stage/health state	Derived health stage	Utility Instrument
						Indirect Method				Direct Method
						EQ-5D [Mean (SD)]	15D [Mean (SD)]	SF-6D [Mean (SD)]	Activities of Daily Living [Mean (SD)]^	SG [Mean (SD)]	SG [Mean 95%CI]	TTO [Mean (SD)]
Breast cancer	Chie (2000)	Healthcare experts (hypothetical scenarios)	NA	Early stage: At the time of diagnosis	Earlier*					0.90468		0.90477
				Late stage: Recurrence/metastasis	Later (metastatic)*					0.31		0.26326
				Terminal stage: General	Later (terminal)*					0.19562		0.11487
				Terminal hospice						0.1068		0.11542
	Farkkila (2014)	Patients with metastatic disease and receiving palliative treatments only, and patients who died due to cancer within 6 months of responding to the questionnaire, irrespective of the treatment given (directly)	NA	End stage	Late*	0.447 (0.37)	0.718 (0.143)
	Guerra (2019)	Newly diagnosed cancer patients before routine therapy at a Brazilian public cancer center (directly)	NA	Stages 0-II	Stages 0-II*	0.729 95% CI [0.698, 0.760]
				Stages III-IV	Stages III-IV*	0.689 95% CI [0.648. 0.730)
		Newly diagnosed cancer patients after routine therapy at a Brazilian public cancer center (directly)	Receiving no chemotherapy regimen	Stages 0-II	Stages 0-II*	0.748 95% CI [0.704,0.793]
				Stages III-IV	Stages III-IV*	0.74 95% CI [0.638,0.842]
			Receiving any chemotherapy regimen	Stages 0-II	Stages 0-II*	0.723 95% CI [0.67,0.775]
				Stages III-IV	Stages III-IV*	0.729 95% CI [0.687,0.77]
			Receiving 1 chemotherapy regimen	Stages 0-II	Stages 0-II*	0.77 95% CI [0.688,0.853]
				Stages III-IV	Stages III-IV*	0.796 95% CI [0.731,0.861]
			Receiving 2-3 chemotherapy regimens	Stages 0-II	Stages 0-II*	0.677 95% CI [0.614,0.74]
				Stages III-IV	Stages III-IV*	0.7 95% CI [0.65,0.751]
	Hildebrandt (2014)	Cancer patients and healthy controls in Germany (directly)	NA	Primary disease	Earlier*	0.887 95% CI [0.262,1]
				Metastatic disease	Later*	0.887 95% CI [0.063,1]
	Kim (2017)	Korean general population (hypothetical scenarios)	NA	Invasive breast cancer with surgery (mastectomy or breast-conserving surgery), radiation therapy, and/or chemotherapy (AJCC 7th I, II)	Stages I-II*					0.731 (0.255)
				Locally advanced breast cancer with radical mastectomy and radiation therapy (AJCC 7th III A, III B)	Stage III					0.61 (0.261)
				Inoperable locally advanced breast cancer (AJCC 7th IIIC)	Stage III					0.587 (0.259)
				Metastatic breast cancer (AJCC 7th IV)	Stage IV					0.352 (0.275)
	Lidgren (2007)	Cancer patients attending a breast cancer outpatient clinic (directly)	All patients receiving adjuvant and neoadjuvant chemotherapy and hormone therapy	State P: first year after primary breast cancer (w/in 1 year of questionnaire, no recurrence/metastatic)	Stage I*	0.696 95% CI [0.634,0.747]						0.901 95% CI [0.848,0.935]
				State R: first year after recurrence (at least 1 recurrence w/in 1 year of questionnaire; loco-regional and/or contra-lateral)	Stages II-III*	0.779 95% CI [0.7,0.849]						0.842 95% CI [0.733,0.926]
				State M: Metastatic disease	Stage IV*	0.685 95% CI [0.62,0.735]						0.82 95% CI [0.76,0.874]
			Receiving adjuvant chemotherapy	State P: first year after primary breast cancer (w/in 1 year of questionnaire, no recurrence/metastatic)	Stage I*	0.62 95% CI [0.509,0.697]
				State R: first year after recurrence (at least 1 recurrence w/in 1 year of questionnaire; loco-regional and/or contra-lateral)	Stages II-III*	0.767 95% CI [0.573,0.841]
				State M: Metastatic disease	Stage IV*	0.692 95% CI [0.611,0.746]
			Receiving adjuvant hormone therapy	State P: first year after primary breast cancer (w/in 1 year of questionnaire, no recurrence/metastatic)	Stage I	0.744 95% CI [0.573,0.841]
				State R: first year after recurrence (at least 1 recurrence w/in 1 year of questionnaire; loco-regional and/or contra-lateral)	Stages II-III*	0.816 95% CI [0.729,0.963]
				State M: Metastatic disease	Stage IV*	0.648 95% CI [0.513,0.765]
			Receiving chemotherapy	State P: first year after primary breast cancer (w/in 1 year of questionnaire, no recurrence/metastatic)	Stage I							0.886 95% CI [0.801,0.943]
				State R: first year after recurrence (at least 1 recurrence w/in 1 year of questionnaire; loco-regional and/or contra-lateral)	Stages II-III*							0.856 95% CI [0.656,1]
				State M: Metastatic disease	Stage IV*							0.776 95% CI [0.695,0.8411]
			Receiving hormone therapy	State P: first year after primary breast cancer (w/in 1 year of questionnaire, no recurrence/metastatic)	Stage I							0.891 95% CI [0.699,0.955]
				State R: first year after recurrence (at least 1 recurrence w/in 1 year of questionnaire; loco-regional and/or contra-lateral)	Stages II-III*							0.861 95% CI [0.62,0.991]
				State M: Metastatic disease	Stage IV*							0.863 95% CI [0.737,0.894]
	Schleinitz (2006)	English-speaking women over 25 years old from primary care clinics and the community, not currently undergoing breast cancer treatment (hypothetical scenarios)	All women over 25 years old, not currently undergoing breast cancer treatment	Stage I	Stage I					0.68 (0.06)
				Stage II	Stage II					0.61 (0.06)
				Stage III	Stage III					0.56 (0.06)
				Stage IV-	Stage IV					0.42 (0.06)
				Stage IV+	Stage IV					0.41 (0.06)
			White ethnicity	Stage I	Stage I					0.79 (0.08)
				Stage II	Stage II					0.72 (0.07)
				Stage III	Stage III					0.64 (0.08)
				Stage IV-	Stage IV					0.41 (0.09)
				Stage IV+	Stage IV					0.38 (0.08)
			Black ethnicity	Stage I	Stage I					0.56 (0.1)
				Stage II	Stage II					0.48 (0.1)
				Stage III	Stage III					0.46 (0.09)
				Stage IV-	Stage IV					0.43 (0.1)
				Stage IV+	Stage IV					0.43 (0.1)
			Other	Stage I	Stage I					0.72 (0.19)
				Stage II	Stage II					0.64 (0.19)
				Stage III	Stage III					0.59 (0.16)
				Stage IV-	Stage IV					0.39 (0.18)
				Stage IV+	Stage IV					0.45 (0.18)
			Age <50	Stage I	Stage I					0.72 (0.07)
				Stage II	Stage II					0.66 (0.08)
				Stage III	Stage III					0.61 (0.07)
				Stage IV-	Stage IV					0.45 (0.08)
				Stage IV+	Stage IV					0.44 (0.08)
			Age ≥50	Stage I	Stage I					0.64 (0.1)
				Stage II	Stage II					0.55 (0.1)
				Stage III	Stage III					0.51 (0.09)
				Stage IV-	Stage IV					0.37 (0.09)
				Stage IV+	Stage IV					0.37 (0.09)
			Education level: High school or below	Stage I	Stage I					0.61 (0.08)
				Stage II	Stage II					0.52 (0.08)
				Stage III	Stage III					0.48 (0.08)
				Stage IV-	Stage IV					0.42 (0.08)
				Stage IV+	Stage IV					0.39 (0.08)
			Education level: Beyond high school	Stage I	Stage I					0.77 (0.08)
				Stage II	Stage II					0.71 (0.08)
				Stage III	Stage III					0.66 (0.08)
				Stage IV-	Stage IV					0.41 (0.09)
				Stage IV+	Stage IV					0.43 (0.09)
			Household income ≥ $25,000	Stage I	Stage I					0.79 (0.08)
				Stage II	Stage II					0.73 (0.08)
				Stage III	Stage III					0.67 (0.07)
				Stage IV-	Stage IV					0.4 (0.08)
				Stage IV+	Stage IV					0.4 (0.08)
			Household income < $25,000	Stage I	Stage I					0.58 (0.09)
				Stage II	Stage II					0.48 (0.08)
				Stage III	Stage III					0.45 (0.08)
				Stage IV-	Stage IV					0.43 (0.09)
				Stage IV+	Stage IV					0.42 (0.09)
			Marital status: Partner	Stage I	Stage I					0.74 (0.09)
				Stage II	Stage II					0.68 (0.08)
				Stage III	Stage III					0.62 (0.08)
				Stage IV-	Stage IV					0.41 (0.09)
				Stage IV+	Stage IV					0.38 (0.09)
			Marital status: Single	Stage I	Stage I					0.65 (0.08)
				Stage II	Stage II					0.56 (0.08)
				Stage III	Stage III					0.52 (0.08)
				Stage IV-	Stage IV					0.42 (0.08)
				Stage IV+	Stage IV					0.43 (0.08)
			Family history of breast cancer	Stage I	Stage I					0.75 (0.08)
				Stage II	Stage II					0.68 (0.08)
				Stage III	Stage III					0.61 (0.08)
				Stage IV-	Stage IV					0.41 (0.08)
				Stage IV+	Stage IV					0.38 (0.09)
			No family history of breast cancer	Stage I	Stage I					0.62 (0.09)
				Stage II	Stage II					0.54 (0.09)
				Stage III	Stage III					0.52 (0.08)
				Stage IV-	Stage IV					0.42 (0.09)
				Stage IV+	Stage IV					0.44 (0.09)
	Wang (2018)	Cancer and precancer patients from a cancer screening program in China (directly)	NA	Stage I	Stage I	0.789 95% CI [0.774,0.805]
				Stage II	Stage II	0.793 95% CI [0.783,0.802]
				Stage III	Stage III	0.774 95% CI [0.759,0.788]
				Stage IV	Stage IV	0.686 95% CI [0.654,0.717]
				Early stage (Stages I-II)	Stages I-II*	0.792 95% CI [0.776,0.808]
				Advanced stage (Stages III-IV)	Stages III-IV*	0.748 95% CI [0.721,0.775]
	Wood (2017)	HR+/HER2 patients (directly)	All HR+/HER2 patients receiving chemo and endocrine therapies, with visceral and bone metastasis, with visceral metastasis and with bone metastasis	Stage III-IV	Late*	0.73 (0.29)
			Receiving chemotherapy	Stage IV	Late*	0.74 (0.27)
			Receiving endocrine therapy	Stage IV	Late*	0.73 (0.31)
			With bone metastasis	Stage IV	Late*	0.68 (0.34)
			With visceral metastasis	Stage IV	Late*	0.78 (0.26)
			With visceral and bone metastasis	Stage IV	Late*	0.62 (0.33)
Colorectal cancer	Farkkila (2014)	Patients with metastatic disease and receiving palliative treatments only, and patients who died due to cancer within 6 months of responding to the questionnaire, irrespective of the treatment given (directly)	NA	End stage	Late*	0.662 (0.298)	0.764 (0.133)
	Huang (2018)	Newly diagnosed patients with CRC receiving treatment (directly)	NA	Stage I	Stage I	0.768 (0.296)
				Stage II	Stage II	0.656 (0.344)
				Stage III	Stage III	0.562 (0.394)
				Stage IV	Stage IV	0.495 (0.395)
	Lee (2017)	Korean general population (hypothetical scenarios)	All Korean general population	Health state 2: Colon cancer requiring colon resection	Stage I*					0.67 (0.32)
				Health state 3: Rectal cancer requiring resection of the rectum						0.62 (0.33)
				Health state 4: Colon cancer requiring colon resection and systemic chemotherapy	Stages II-III*					0.57 (0.32)
				Health state 5: Rectal cancer requiring resection of the rectum and chemoradiation therapy						0.59 (0.31)
				Health state 6: Rectal cancer requiring resection of the rectum, stoma formation, and chemoradiation therapy						0.57 (0.31)
				Health state 7: Metastatic colon cancer	Stage IV*					0.47 (0.32)
			Gender: Male	Health state 2: Colon cancer requiring colon resection	Stage I*					0.72
				Health state 3: Rectal cancer requiring resection of the rectum						0.7
				Health state 4: Colon cancer requiring colon resection and systemic chemotherapy	Stages II-III*					0.62
				Health state 5: Rectal cancer requiring resection of the rectum and chemoradiation therapy						0.62
				Health state 6: Rectal cancer requiring resection of the rectum, stoma formation, and chemoradiation therapy						0.61
				Health state 7: Metastatic colon cancer	Stage IV*					0.47
			Gender: Female	Health state 2: Colon cancer requiring colon resection	Stage I*					0.67
				Health state 3: Rectal cancer requiring resection of the rectum						0.61
				Health state 4: Colon cancer requiring colon resection and systemic chemotherapy	Stages II-III*					0.57
				Health state 5: Rectal cancer requiring resection of the rectum and chemoradiation therapy						0.59
				Health state 6: Rectal cancer requiring resection of the rectum, stoma formation, and chemoradiation therapy						0.57
				Health state 7: Metastatic colon cancer	Stage IV*					0.43
			Age group (years): 19–29	Health state 2: Colon cancer requiring colon resection	Stage I*					0.73
				Health state 3: Rectal cancer requiring resection of the rectum						0.66
				Health state 4: Colon cancer requiring colon resection and systemic chemotherapy	Stages II-III*					0.63
				Health state 5: Rectal cancer requiring resection of the rectum and chemoradiation therapy						0.63
				Health state 6: Rectal cancer requiring resection of the rectum, stoma formation, and chemoradiation therapy						0.63
				Health state 7: Metastatic colon cancer	Stage IV*					0.49
			Age group (years): 30–39	Health state 2: Colon cancer requiring colon resection	Stage I*					0.64
				Health state 3: Rectal cancer requiring resection of the rectum						0.64
				Health state 4: Colon cancer requiring colon resection and systemic chemotherapy	Stages II-III*					0.56
				Health state 5: Rectal cancer requiring resection of the rectum and chemoradiation therapy						0.6
				Health state 6: Rectal cancer requiring resection of the rectum, stoma formation, and chemoradiation therapy						0.58
				Health state 7: Metastatic colon cancer	Stage IV*					0.46
			Age group (years): 40–49	Health state 2: Colon cancer requiring colon resection	Stage I*					0.68
				Health state 3: Rectal cancer requiring resection of the rectum						0.68
				Health state 4: Colon cancer requiring colon resection and systemic chemotherapy	Stages II-III*					0.59
				Health state 5: Rectal cancer requiring resection of the rectum and chemoradiation therapy						0.62
				Health state 6: Rectal cancer requiring resection of the rectum, stoma formation, and chemoradiation therapy						0.6
				Health state 7: Metastatic colon cancer	Stage IV*					0.42
			Age group (years): 50–59	Health state 2: Colon cancer requiring colon resection	Stage I*					0.71
				Health state 3: Rectal cancer requiring resection of the rectum						0.67
				Health state 4: Colon cancer requiring colon resection and systemic chemotherapy	Stages II-III*					0.58
				Health state 5: Rectal cancer requiring resection of the rectum and chemoradiation therapy						0.6
				Health state 6: Rectal cancer requiring resection of the rectum, stoma formation, and chemoradiation therapy						0.56
				Health state 7: Metastatic colon cancer	Stage IV*					0.43
			Age group (years): ≥60	Health state 2: Colon cancer requiring colon resection	Stage I*					0.71
				Health state 3: Rectal cancer requiring resection of the rectum						0.63
				Health state 4: Colon cancer requiring colon resection and systemic chemotherapy	Stages II-III*					0.63
				Health state 5: Rectal cancer requiring resection of the rectum and chemoradiation therapy						0.6
				Health state 6: Rectal cancer requiring resection of the rectum, stoma formation, and chemoradiation therapy						0.58
				Health state 7: Metastatic colon cancer	Stage IV*					0.46
			Education level: High school	Health state 2: Colon cancer requiring colon resection	Stage I*					0.69
				Health state 3: Rectal cancer requiring resection of the rectum						0.64
				Health state 4: Colon cancer requiring colon resection and systemic chemotherapy	Stages II-III*					0.6
				Health state 5: Rectal cancer requiring resection of the rectum and chemoradiation therapy						0.59
				Health state 6: Rectal cancer requiring resection of the rectum, stoma formation, and chemoradiation therapy						0.57
				Health state 7: Metastatic colon cancer	Stage IV*					0.43
			Education level: College	Health state 2: Colon cancer requiring colon resection	Stage I*					0.69
				Health state 3: Rectal cancer requiring resection of the rectum						0.68
				Health state 4: Colon cancer requiring colon resection and systemic chemotherapy	Stages II-III*					0.59
				Health state 5: Rectal cancer requiring resection of the rectum and chemoradiation therapy						0.64
				Health state 6: Rectal cancer requiring resection of the rectum, stoma formation, and chemoradiation therapy						0.62
				Health state 7: Metastatic colon cancer	Stage IV*					0.48
			Occupation: Non-manual	Health state 2: Colon cancer requiring colon resection	Stage I*					0.68
				Health state 3: Rectal cancer requiring resection of the rectum						0.69
				Health state 4: Colon cancer requiring colon resection and systemic chemotherapy	Stages II-III*					0.62
				Health state 5: Rectal cancer requiring resection of the rectum and chemoradiation therapy						0.63
				Health state 6: Rectal cancer requiring resection of the rectum, stoma formation, and chemoradiation therapy						0.62
				Health state 7: Metastatic colon cancer	Stage IV*					0.53
			Occupation: Manual	Health state 2: Colon cancer requiring colon resection	Stage I*					0.69
				Health state 3: Rectal cancer requiring resection of the rectum						0.64
				Health state 4: Colon cancer requiring colon resection and systemic chemotherapy	Stages II-III*					0.56
				Health state 5: Rectal cancer requiring resection of the rectum and chemoradiation therapy						0.59
				Health state 6: Rectal cancer requiring resection of the rectum, stoma formation, and chemoradiation therapy						0.55
				Health state 7: Metastatic colon cancer	Stage IV*					0.38
			Occupation: Other	Health state 2: Colon cancer requiring colon resection	Stage I*					0.71
				Health state 3: Rectal cancer requiring resection of the rectum						0.65
				Health state 4: Colon cancer requiring colon resection and systemic chemotherapy	Stages II-III*					0.64
				Health state 5: Rectal cancer requiring resection of the rectum and chemoradiation therapy						0.63
				Health state 6: Rectal cancer requiring resection of the rectum, stoma formation, and chemoradiation therapy						0.62
				Health state 7: Metastatic colon cancer	Stage IV*					0.5
			Monthly income: <2.5 million	Health state 2: Colon cancer requiring colon resection	Stage I*					0.69
				Health state 3: Rectal cancer requiring resection of the rectum						0.64
				Health state 4: Colon cancer requiring colon resection and systemic chemotherapy	Stages II-III*					0.62
				Health state 5: Rectal cancer requiring resection of the rectum and chemoradiation therapy						0.58
				Health state 6: Rectal cancer requiring resection of the rectum, stoma formation, and chemoradiation therapy						0.57
				Health state 7: Metastatic colon cancer	Stage IV*					0.34
			Monthly income: 2.5–5.0 million	Health state 2: Colon cancer requiring colon resection	Stage I*					0.68
				Health state 3: Rectal cancer requiring resection of the rectum						0.64
				Health state 4: Colon cancer requiring colon resection and systemic chemotherapy	Stages II-III*					0.57
				Health state 5: Rectal cancer requiring resection of the rectum and chemoradiation therapy						0.6
				Health state 6: Rectal cancer requiring resection of the rectum, stoma formation, and chemoradiation therapy						0.58
				Health state 7: Metastatic colon cancer	Stage IV*					0.48
			Monthly income: ≥5.0 million	Health state 2: Colon cancer requiring colon resection	Stage I*					0.76
				Health state 3: Rectal cancer requiring resection of the rectum						0.78
				Health state 4: Colon cancer requiring colon resection and systemic chemotherapy	Stages II-III*					0.72
				Health state 5: Rectal cancer requiring resection of the rectum and chemoradiation therapy						0.71
				Health state 6: Rectal cancer requiring resection of the rectum, stoma formation, and chemoradiation therapy						0.72
				Health state 7: Metastatic colon cancer	Stage IV*					0.48
			Ambulatory care: Yes	Health state 2: Colon cancer requiring colon resection	Stage I*					0.68
				Health state 3: Rectal cancer requiring resection of the rectum						0.68
				Health state 4: Colon cancer requiring colon resection and systemic chemotherapy	Stages II-III*					0.58
				Health state 5: Rectal cancer requiring resection of the rectum and chemoradiation therapy						0.6
				Health state 6: Rectal cancer requiring resection of the rectum, stoma formation, and chemoradiation therapy						0.58
				Health state 7: Metastatic colon cancer	Stage IV*					0.35
			Ambulatory care: No	Health state 2: Colon cancer requiring colon resection	Stage I*					0.69
				Health state 3: Rectal cancer requiring resection of the rectum						0.65
				Health state 4: Colon cancer requiring colon resection and systemic chemotherapy	Stages II-III*					0.6
				Health state 5: Rectal cancer requiring resection of the rectum and chemoradiation therapy						0.61
				Health state 6: Rectal cancer requiring resection of the rectum, stoma formation, and chemoradiation therapy						0.59
				Health state 7: Metastatic colon cancer	Stage IV*					0.46
			Hospitalization: Yes	Health state 2: Colon cancer requiring colon resection	Stage I*					0.74
				Health state 3: Rectal cancer requiring resection of the rectum						0.75
				Health state 4: Colon cancer requiring colon resection and systemic chemotherapy	Stages II-III*					0.68
				Health state 5: Rectal cancer requiring resection of the rectum and chemoradiation therapy						0.6
				Health state 6: Rectal cancer requiring resection of the rectum, stoma formation, and chemoradiation therapy						0.63
				Health state 7: Metastatic colon cancer	Stage IV*					0.3
			Hospitalization: No	Health state 2: Colon cancer requiring colon resection	Stage I*					0.69
				Health state 3: Rectal cancer requiring resection of the rectum						0.65
				Health state 4: Colon cancer requiring colon resection and systemic chemotherapy	Stages II-III*					0.6
				Health state 5: Rectal cancer requiring resection of the rectum and chemoradiation therapy						0.61
				Health state 6: Rectal cancer requiring resection of the rectum, stoma formation, and chemoradiation therapy						0.59
				Health state 7: Metastatic colon cancer	Stage IV*					0.46
			Morbidity: Yes	Health state 2: Colon cancer requiring colon resection	Stage I*					0.69
				Health state 3: Rectal cancer requiring resection of the rectum						0.7
				Health state 4: Colon cancer requiring colon resection and systemic chemotherapy	Stages II-III*					0.64
				Health state 5: Rectal cancer requiring resection of the rectum and chemoradiation therapy						0.59
				Health state 6: Rectal cancer requiring resection of the rectum, stoma formation, and chemoradiation therapy						0.56
				Health state 7: Metastatic colon cancer	Stage IV*					0.42
			Morbidity: No	Health state 2: Colon cancer requiring colon resection	Stage I*					0.69
				Health state 3: Rectal cancer requiring resection of the rectum						0.65
				Health state 4: Colon cancer requiring colon resection and systemic chemotherapy	Stages II-III*					0.59
				Health state 5: Rectal cancer requiring resection of the rectum and chemoradiation therapy						0.61
				Health state 6: Rectal cancer requiring resection of the rectum, stoma formation, and chemoradiation therapy						0.59
				Health state 7: Metastatic colon cancer	Stage IV*					0.45
	Wong (2012)	Patients with CKD stage 3-5 (hypothetical scenarios)	NA	Early stage	Earlier*							0.44 (0.41)
				Advanced stage	Later*							0.12 (0.25)
		Patients undergoing dialysis for CKD (hypothetical scenarios)	NA	Early stage	Earlier*							0.45 (0.39)
				Advanced stage	Later*							0.11 (0.24)
		Patients undergoing transplant for CKD (hypothetical scenarios)	NA	Early stage	Earlier*							0.62 (0.36)
				Advanced stage	Later*							0.18 (0.29)
Lung cancer	Tramontano (2015)	Patients who were initially diagnosed with lung cancer (directly)	NA	Stage I	Stage I	0.81 (0.17)		0.71 (0.14)
				Stage II	Stage II	0.77 (0.17)		0.68 (0.13)
				Stage III	Stage III	0.77 (0.18)		0.67 (0.13)
				Stage IV	Stage IV	0.76 (0.19)		0.66 (0.13)
			At Baseline	Stage I	Stage I	0.81 (0.17)		0.71 (0.14)
				Stage II	Stage II	0.77 (0.17)		0.68 (0.13)
				Stage III	Stage III	0.77 (0.18)		0.67 (0.13)
				Stage IV	Stage IV	0.76 (0.19)		0.66 (0.13)
			At 11-13 months	Stage I	Stage I	0.82 (0.17)
				Stage II	Stage II	0.8 (0.17)
				Stage III	Stage III	0.79 (0.19)
				Stage IV	Stage IV	0.77 (0.19)
			No treatment	Stage I	Stage I	0.81 (0.19)
				Stage II	Stage II	0.73 (0.14)
				Stage III	Stage III	0.81 (0.17)
				Stage IV	Stage IV	0.79 (0.17)
			Active treatment >30 days	Stage I	Stage I	0.81 (0.17)		0.72 (0.15)
				Stage II	Stage II	0.78 (0.16)		0.69 (0.13)
				Stage III	Stage III	0.76 (0.18)		0.69 (0.14)
				Stage IV	Stage IV	0.76 (0.2)		0.67 (0.14)
			Active treatment ≤30 days	Stage I	Stage I	0.81 (0.14)		0.68 (0.12)
				Stage II	Stage II	0.75 (0.19)		0.67 (0.14)
				Stage III	Stage III	0.78 (0.17)		0.66 (0.13)
				Stage IV	Stage IV	0.77 (0.19)		0.66 (0.12)
			Chemoradiotherapy	Stage I	Stage I	0.76 (0.23)
				Stage II	Stage II	0.78 (0.18)
				Stage III	Stage III	0.78 (0.18)
				Stage IV	Stage IV	0.75 (0.18)
			Chemotherapy	Stage I	Stage I	0.75 (0.23)
				Stage III	Stage III	0.78 (0.17)
				Stage IV	Stage IV	0.79 (0.19)
			Chest radiation	Stage I	Stage I	0.76 (0.2)
				Stage IV	Stage IV	0.72 (0.2)
			Lobectomy	Stage I	Stage I	0.83 (0.16)
				Stage II	Stage II	0.8 (0.16)
				Stage III	Stage III	0.78 (0.18)
			Nonplatinum Surgery with chemotherapy	Stage I	Stage I	0.81 (0.11)
				Stage II	Stage II	0.78 (0.2)
				Stage III	Stage III	0.77 (0.15)
			Nonplatinum Surgery with chemoradiotherapy	Stage II	Stage II	0.79 (0.14)
				Stage III	Stage III	0.76 (0.18)
				Stage IV	Stage IV	0.8 (0.13)
			Nonplatinum chemotherapy	Stage III	Stage III	0.82 (0.14)
				Stage IV	Stage IV	0.77 (0.21)
			Nonplatinum chemoradiotherapy	Stage III	Stage III	0.79 (0.16)
				Stage IV	Stage IV	0.75 (0.19)
			Other primary surgery	Stage I	Stage I	0.84 (0.13)
			Platinum Surgery with chemotherapy	Stage I	Stage I	0.79 (0.18)
				Stage II	Stage II	0.75 (0.18)
				Stage III	Stage III	0.72 (0.19)
				Stage IV	Stage IV	0.84 (0.16)
			Platinum Surgery with chemoradiotherapy	Stage I	Stage I	0.86 (0.12)
				Stage II	Stage II	0.74 (0.21)
				Stage III	Stage III	0.72 (0.19)
			Platinum chemoradiotherapy	Stage I	Stage I	0.77 (0.26)
				Stage II	Stage II	0.81 (0.16)
				Stage III	Stage III	0.77 (0.2)
				Stage IV	Stage IV	0.76 (0.17)
			Platinum chemotherapy	Stage III	Stage III	0.78 (0.2)
				Stage IV	Stage IV	0.79 (0.17)
			Pneumonectomy surgery	Stage I	Stage I	0.75 (0.18)
			Radiotherapy	Stage II	Stage II	0.72 (0.19)
				Stage III	Stage III	0.8 (0.14)
			Surgery	Stage I	Stage I	0.82 (0.16)
				Stage II	Stage II	0.8 (0.15)
				Stage III	Stage III	0.79 (0.17)
				Stage IV	Stage IV	0.69 (0.25)
			Surgery with chemoradiotherapy	Stage I	Stage I	0.84 (0.13)
				Stage II	Stage II	0.76 (0.18)
				Stage III	Stage III	0.75 (0.18)
				Stage IV	Stage IV	0.74 (0.22)
			Surgery with chemotherapy	Stage I	Stage I	0.81 (0.14)
				Stage II	Stage II	0.76 (0.18)
				Stage III	Stage III	0.76 (0.15)
				Stage IV	Stage IV	0.8 (0.19)
			Wedge resection surgery	Stage I	Stage I	0.79 (0.15)
Non-small cell lung cancer (NSCLC)	Shen (2018)	Patients with advanced NSCLC at the Shanghai Chest Hospital (directly)	NA	Stage III	Stage III	0.886 (0.09)
				Stage IV	Stage IV	0.791 (0.177)
	Iyer (2013)	Patients with advanced (stage IIIB/IV) NSCLC (directly)	French patients	Stage IIIB/IV	Late*	0.57 (0.41)
			German patients	Stage IIIB/IV		0.59 (0.31)
			Patients receiving first line treatment	Stage IIIB/IV		0.63 (0.31)
			Patients receiving second line treatment	Stage IIIB/IV		0.53 (0.38)
	Wolff (2018)	Patients with stage I NSCLC who were treated either with stereotactic body radiation therapy (SBRT) or surgery (directly)	At baseline	Stage IA	Early*	0.8
				Stage IB		0.79
			At 3 months	Stage IA		0.83
				Stage IB		0.82
			At 6 months	Stage IA		0.82
				Stage IB		0.8
			At 12 months	Stage IA		0.84
				Stage IB		0.82
Squamous cell lung cancer	Kim (2018)	Korean general population (directly)	All Korean general population	Stage I	Stage I					0.66 (0.27)
				Stage II	Stage II					0.56 (0.28)
				Stage IIIa	Stage III					0.45 (0.29)
				Stage IIIB	Stage III					0.38 (0.29)
				Stage IV	Stage IV					0.31 (0.3)
			Gender: Male	Stage I	Stage I					0.66
				Stage II	Stage II					0.55
				Stage IIIa	Stage III					0.45
				Stage IIIB	Stage III					0.38
				Stage IV	Stage IV					0.31
			Gender: Female	Stage I	Stage I					0.65
				Stage II	Stage II					0.57
				Stage IIIa	Stage III					0.46
				Stage IIIB	Stage III					0.37
				Stage IV	Stage IV					0.31
			Age group (years): 19–29	Stage I	Stage I					0.66
				Stage II	Stage II					0.55
				Stage IIIa	Stage III					0.5
				Stage IIIB	Stage III					0.36
				Stage IV	Stage IV					0.31
			Age group (years): 30–39	Stage I	Stage I					0.62
				Stage II	Stage II					0.55
				Stage IIIa	Stage III					0.44
				Stage IIIB	Stage III					0.37
				Stage IV	Stage IV					0.3
			Age group (years): 40–49	Stage I	Stage I					0.67
				Stage II	Stage II					0.57
				Stage IIIa	Stage III					0.44
				Stage IIIB	Stage III					0.36
				Stage IV	Stage IV					0.29
			Age group (years): 50–59	Stage I	Stage I					0.66
				Stage II	Stage II					0.54
				Stage IIIa	Stage III					0.44
				Stage IIIB	Stage III					0.39
				Stage IV	Stage IV					0.33
			Age group (years): ≥60	Stage I	Stage I					0.66
				Stage II	Stage II					0.57
				Stage IIIa	Stage III					0.46
				Stage IIIB	Stage III					0.4
				Stage IV	Stage IV					0.31
			Education level: High school or below	Stage I	Stage I					0.66
				Stage II	Stage II					0.56
				Stage IIIa	Stage III					0.45
				Stage IIIB	Stage III					0.38
				Stage IV	Stage IV					0.31
			Education level: College or above	Stage I	Stage I					0.65
				Stage II	Stage II					0.56
				Stage IIIa	Stage III					0.46
				Stage IIIB	Stage III					0.37
				Stage IV	Stage IV					0.3
			Occupation: Non-manual	Stage I	Stage I					0.67
				Stage II	Stage II					0.57
				Stage IIIa	Stage III					0.48
				Stage IIIB	Stage III					0.4
				Stage IV	Stage IV					0.35
			Occupation: Manual	Stage I	Stage I					0.66
				Stage II	Stage II					0.55
				Stage IIIa	Stage III					0.44
				Stage IIIB	Stage III					0.37
				Stage IV	Stage IV					0.29
			Occupation: Other	Stage I	Stage I					0.65
				Stage II	Stage II					0.56
				Stage IIIa	Stage III					0.47
				Stage IIIB	Stage III					0.37
				Stage IV	Stage IV					0.3
			Monthly income (Korean won): < 2.5 million	Stage I	Stage I					0.69
				Stage II	Stage II					0.59
				Stage IIIa	Stage III					0.47
				Stage IIIB	Stage III					0.36
				Stage IV	Stage IV					0.27
			Monthly income (Korean won): 2.5–5.0 million	Stage I	Stage I					0.64
				Stage II	Stage II					0.54
				Stage IIIa	Stage III					0.44
				Stage IIIB	Stage III					0.36
				Stage IV	Stage IV					0.31
			Monthly income (Korean won): > 5.0 million	Stage I	Stage I					0.68
				Stage II	Stage II					0.6
				Stage IIIa	Stage III					0.48
				Stage IIIB	Stage III					0.45
				Stage IV	Stage IV					0.35
			Ambulatory care visit in past 2 weeks: Yes	Stage I	Stage I					0.71
				Stage II	Stage II					0.61
				Stage IIIa	Stage III					0.47
				Stage IIIB	Stage III					0.42
				Stage IV	Stage IV					0.28
			Ambulatory care visit in past 2 weeks: No	Stage I	Stage I					0.65
				Stage II	Stage II					0.55
				Stage IIIa	Stage III					0.45
				Stage IIIB	Stage III					0.37
				Stage IV	Stage IV					0.31
			Hospitalization in past 12 months: Yes	Stage I	Stage I					0.59
				Stage II	Stage II					0.24
				Stage IIIa	Stage III					0.33
				Stage IIIB	Stage III					0.27
				Stage IV	Stage IV					0.21
			Hospitalization in past 12 months: No	Stage I	Stage I					0.66
				Stage II	Stage II					0.28
				Stage IIIa	Stage III					0.46
				Stage IIIB	Stage III					0.38
				Stage IV	Stage IV					0.31
			Morbidity: Yes	Stage I	Stage I					0.61
				Stage II	Stage II					0.53
				Stage IIIa	Stage III					0.4
				Stage IIIB	Stage III					0.38
				Stage IV	Stage IV					0.25
			Morbidity: No	Stage I	Stage I					0.66
				Stage II	Stage II					0.56
				Stage IIIa	Stage III					0.46
				Stage IIIB	Stage III					0.38
				Stage IV	Stage IV					0.32
Cervical cancer	Endarti (2015)	Cancer patients receiving care in an Indonesian hospital (directly)	NA	Stage I	Stage I	0.85 (0.19)
				Stage II	Stage II	0.76 (0.2)
				Stage III	Stage III	0.71 (0.21)
				Stage IV	Stage IV	0.77 (0.13)
	Hildebrandt (2014)	Cancer patients and healthy controls in Germany (directly)	NA	Primary disease	Earlier*	1
				Advanced stage	Later*	0.788
	Murasawa (2014)	Healthy female students at least 20 years old at a nursing university (hypothetical scenarios)	At diagnosis	Stage IA1	Stage I	0.78 (-0.12)				0.68 (-0.22)
				Stage IA2	Stage I	0.72 (-0.12)				0.68 (-0.14)
				Stage IB1	Stage I	0.63 (-0.13)				0.72 (-0.15)
				Stage IB2	Stage I	0.64 (-0.12)				0.68 (-0.18)
				Stage IIA	Stage II	0.68 (-0.08)				0.63 (-0.19)
				Stage IIB	Stage II	0.62 (-0.13)				0.71 (-0.19)
				Stage III	Stage III	0.55 (-0.21)				0.64 (-0.18)
				Stage IV	Stage IV	0.18 (-0.24)				0.54 (-0.24)
			After medical intervention (not specified)	Stage IA1	Stage I	0.8 (-0.15)				0.72 (-0.23)
				Stage IA2	Stage I	0.78 (-0.11)				0.73 (-0.18)
				Stage IB1	Stage I	0.64 (-0.15)				0.77 (-0.13)
				Stage IB2	Stage I	0.63 (-0.15)				0.68 (-0.17)
				Stage IIA	Stage II	0.71 (-0.15)				0.69 (-0.2)
				Stage IIB	Stage II	0.5 (-0.17)				0.69 (-0.19)
				Stage III	Stage III	0.52 (-0.17)				0.63 (-0.2)
				Stage IV	Stage IV	0.21 (-0.28)				0.48 (-0.3)
Prostate cancer	Farkkila (2014)	Patients with metastatic disease and receiving palliative treatments only, and patients who died due to cancer within 6 months of responding to the questionnaire, irrespective of the treatment given (directly)	NA	End stage	Late*	0.551(0.315)	0.694(0.12)
	Murasawa (2019)	Patients ≥ 20 years of age and pathologically diagnosed with prostate cancer (directly)	NA	Localized	Earlier*	0.87 (0.15)
				Localized progressive		0.86 (0.15)
				Distant metastatic	Later*	0.85 (0.18)
				Distant metastatic castrate-resistant prostate cancer		0.84 (0.17)
Head and neck cancer	Schwarzinger (2019)	All adults discharged with head and neck squamous cell carcinoma in France (directly)	NA	Initial treatment at early stage	Earlier*				0.525 (0.183)
				Initial treatment at locally advanced stage					0.558 (0.174)
				Initial treatment with distant metastasis	Later*				0.451 (0.224)
			Age at diagnosis: 18– 49	Initial treatment at early stage	Earlier*				0.699 (0.101)
				Initial treatment at locally advanced stage					0.647 (0.114)
				Initial treatment with distant metastasis	Later*				0.555 (0.187)
			Age at diagnosis: 50–54	Initial treatment at early stage	Earlier*				0.7 (0.101)
				Initial treatment at locally advanced stage					0.632 (0.122)
				Initial treatment with distant metastasis	Later*				0.524 (0.193)
			Age at diagnosis: 55-59	Initial treatment at early stage	Earlier*				0.624 (0.108)
				Initial treatment at locally advanced stage					0.617 (0.13)
				Initial treatment with distant metastasis	Later*				0.439 (0.198)
			Age at diagnosis: 60-64	Initial treatment at early stage	Earlier*				0.554 (0.113)
				Initial treatment at locally advanced stage					0.562 (0.145)
				Initial treatment with distant metastasis	Later*				0.486 (0.213)
			Age at diagnosis: 65-69	Initial treatment at early stage	Earlier*				0.533 (0.122)
				Initial treatment at locally advanced stage					0.519 (0.148)
				Initial treatment with distant metastasis	Later*				0.427 (0.22)
			Age at diagnosis: 70-74	Initial treatment at early stage	Earlier*				0.415 (0.14)
				Initial treatment at locally advanced stage					0.45 (0.167)
				Initial treatment with distant metastasis	Later*				0.392 (0.217)
			Age at diagnosis: 75-79	Initial treatment at early stage	Earlier*				0.422 (0.14)
				Initial treatment at locally advanced stage					0.416 (0.182)
				Initial treatment with distant metastasis	Later*				0.286 (0.241)
			Age at diagnosis: 80+	Initial treatment at early stage	Earlier*				0.316 (0.151)
				Initial treatment at locally advanced stage					0.306 (0.231)
				Initial treatment with distant metastasis	Later*				0.269 (0.248)
			Comorbidities: ≥3	Initial treatment at early stage	Earlier*				0.369 (0.243)
				Initial treatment at locally advanced stage					0.417 (0.244)
				Initial treatment with distant metastasis	Later*				0.349 (0.275)
			Comorbidities: 0	Initial treatment at early stage	Earlier*				0.571 (0.145)
				Initial treatment at locally advanced stage					0.602 (0.128)
				Initial treatment with distant metastasis	Later*				0.501 (0.176)
			Comorbidities: 1	Initial treatment at early stage	Earlier*				0.519 (0.171)
				Initial treatment at locally advanced stage					0.567 (0.158)
				Initial treatment with distant metastasis	Later*				0.478 (0.202)
			Comorbidities: 2	Initial treatment at early stage	Earlier*				0.459 (0.206)
				Initial treatment at locally advanced stage					0.515 (0.193)
				Initial treatment with distant metastasis	Later*				0.428 (0.234)
			1 month follow-up	Initial treatment at early stage	Earlier*				0.543
				Initial treatment at locally advanced stage					0.547
				Initial treatment with distant metastasis	Later*				0.436
			2 month follow-up	Initial treatment at early stage	Earlier*				0.551
				Initial treatment at locally advanced stage					0.561
				Initial treatment with distant metastasis	Later*				0.433
			3 month follow-up	Initial treatment at early stage	Earlier*				0.537
				Initial treatment at locally advanced stage					0.562
				Initial treatment with distant metastasis	Later*				0.444
			4 month follow-up	Initial treatment at early stage	Earlier*				0.489
				Initial treatment at locally advanced stage					0.555
				Initial treatment with distant metastasis	Later*				0.434
			5 month follow-up	Initial treatment at early stage	Earlier*				0.521
				Initial treatment at locally advanced stage					0.559
				Initial treatment with distant metastasis	Later*				0.452
			6 month follow-up	Initial treatment at early stage	Earlier*				0.494
				Initial treatment at locally advanced stage					0.553
				Initial treatment with distant metastasis	Later*				0.456
			7 month follow-up	Initial treatment with distant metastasis	Later*				0.474
			8 month follow-up	Initial treatment with distant metastasis	Later*				0.461
			9 month follow-up	Initial treatment with distant metastasis	Later*				0.485
			10 month follow-up	Initial treatment with distant metastasis	Later*				0.465
			11 month follow-up	Initial treatment with distant metastasis	Later*				0.452
			12 month follow-up	Initial treatment with distant metastasis	Later*				0.469
		Patients in post acute care (directly)	1 month follow-up	Initial treatment at early stage	Earlier*				0.388
				Initial treatment at locally advanced stage					0.391
				Initial treatment with distant metastasis	Later*				0.304
			2 month follow-up	Initial treatment at early stage	Earlier*				0.394
				Initial treatment at locally advanced stage					0.453
				Initial treatment with distant metastasis	Later*				0.332
			3 month follow-up	Initial treatment at early stage	Earlier*				0.408
				Initial treatment at locally advanced stage					0.464
				Initial treatment with distant metastasis	Later*				0.37
			4 month follow-up	Initial treatment at early stage	Earlier*				0.367
				Initial treatment at locally advanced stage					0.467
				Initial treatment with distant metastasis	Later*				0.37
			5 month follow-up	Initial treatment at early stage	Earlier*				0.374
				Initial treatment at locally advanced stage					0.467
				Initial treatment with distant metastasis	Later*				0.37
			6 month follow-up	Initial treatment at early stage	Earlier*				0.353
				Initial treatment at locally advanced stage					0.45
				Initial treatment with distant metastasis	Later*				0.37
			7 month follow-up	Initial treatment with distant metastasis	Later*				0.367
			8 month follow-up	Initial treatment with distant metastasis	Later*				0.381
			9 month follow-up	Initial treatment with distant metastasis	Later*				0.391
			10 month follow-up	Initial treatment with distant metastasis	Later*				0.394
			11 month follow-up	Initial treatment with distant metastasis	Later*				0.377
			12 month follow-up	Initial treatment with distant metastasis	Later*				0.356
	Szabo (2012)	Members of the Canadian general public, 18 years or older without cancer (hypothetical scenarios)	NA	Locoregional laryngeal HNC	Earlier*						0.62 95% CI [0.57,0.67]
				Locoregional nonlaryngeal HNC							0.61 95% CI [0.56,0.66]
				Metastatic nonlaryngeal HNC	Later*						0.52 95% CI [0.47,0.57]
				Metastatic laryngeal HNC							0.5 95% CI [0.45,0.55]
Esophageal cancer	Liu (2018)	Cancer patients who had been discharged more than a year ago and healthy controls across seven study centers in China (directly)	NA	Stage I	Stage I	0.82 (0.23)
				Stage II	Stage II	0.81 (0.21)
				Stage III	Stage III	0.8 (0.24)
				Stage IV	Stage IV	0.66 (0.34)
			Decrements in utility scores vs controls	Stage I	Stage I	−0.289 95% CI [0.243,0.336]
				Stage II	Stage II	−0.303 95% CI [0.261,0.346]
				Stage III	Stage III	−0.296 95% CI [0.244,0.347]
				Stage IV	Stage IV	−0.505 95% CI [0.437,0.573]
			Decrements in utility scores vs severe dysplasia/CIS	Stage I	Stage I	−0.109 95% CI [−0.166,−0.051]
				Stage II	Stage II	−0.114 95% CI [−0.172,−0.055]
				Stage III	Stage III	−0.143 95% CI [−0.208,−0.080]
				Stage IV	Stage IV	−0.328 95% CI [−0.407,−0.249]
	Wildi (2004)	Patients with a pathologically proven, newly diagnosed adenocarcinoma or squamous cell carcinoma of the esophagus (directly)	Healthcare utility score for Patients’ Own Disease	Stage I	Stage I	0.6 95% CI [0.41,0.8]						0.8 95% CI [0.59,0.99]
				Stage II	Stage II	0.71 95% CI [0.62,0.8]						0.54 95% CI [0.37,0.7]
				Stage III	Stage III	0.69 95% CI [0.47,0.91]						0.52 95% CI [0.32,0.71]
			Healthcare utility score for Theoretical Person with Same Stage and Prognosis (“Societal” Disease)	Stage I	Stage I							0.77 (0.24)
				Stage II	Stage II							0.46 (0.35)
				Stage III	Stage III							0.15 (0.21)
Bone metastasis	Matza (2014)	Total sample: UK and Canada (directly)	Healthcare utility score	A: basic health state (cancer with bone metastases, no SRE)	Late*							0.47 (0.42)
				B: basic HS + spinal cord compression without paralysis								0.25 (0.51)
				C: basic HS + spinal cord compression with paralysis								0.15 (0.5)
				D: basic HS + fracture of the leg								0.41 (0.43)
				E: basic HS + fracture of the rib								0.44 (0.43)
				F: basic HS + fracture of the arm								0.43 (0.43)
				G: basic HS + radiation treatment (2 weeks, 5 appointments per week)								0.41 (0.45)
				H: basic HS + radiation treatment (2 appointments)								0.45 (0.42)
				I: basic HS + surgery to stabilize bone								0.4 (0.46)
			Disutility scores	B: basic HS + spinal cord compression without paralysis	Late*							-0.22 (0.31)
				C: basic HS + spinal cord compression with paralysis								-0.32 (0.34)
				D: basic HS + fracture of the leg								-0.06 (0.13)
				E: basic HS + fracture of the rib								-0.03 (0.12)
				F: basic HS + fracture of the arm								-0.04 (0.11)
				G: basic HS + radiation treatment (2 weeks, 5 appointments per week)								-0.06 (0.15)
				H: basic HS + radiation treatment (2 appointments)								-0.02 (0.08)
				I: basic HS + surgery to stabilize bone								-0.07 (0.18)
		UK residents (directly)	Healthcare utility score	A: basic health state (cancer with bone metastases, no SRE)	Late*							0.47 (0.41)
				B: basic HS + spinal cord compression without paralysis								0.25 (0.5)
				C: basic HS + spinal cord compression with paralysis								0.13 (0.49)
				D: basic HS + fracture of the leg								0.42 (0.41)
				E: basic HS + fracture of the rib								0.44 (0.42)
				F: basic HS + fracture of the arm								0.44 (0.41)
				G: basic HS + radiation treatment (2 weeks, 5 appointments per week)								0.42 (0.42)
				H: basic HS + radiation treatment (2 appointments)								0.45 (0.41)
				I: basic HS + surgery to stabilize bone								0.4 (0.44)
			Disutility scores	B: basic HS + spinal cord compression without paralysis	Late*							-0.22 (0.31)
				C: basic HS + spinal cord compression with paralysis								-0.34 (0.36)
				D: basic HS + fracture of the leg								-0.05 (0.09)
				E: basic HS + fracture of the rib								-0.03 (0.08)
				F: basic HS + fracture of the arm								-0.03 (0.07)
				G: basic HS + radiation treatment (2 weeks, 5 appointments per week)								-0.05 (0.12)
				H: basic HS + radiation treatment (2 appointments)								-0.02 (0.07)
				I: basic HS + surgery to stabilize bone								-0.07 (0.17)
		Canada residents (directly)	Healthcare utility score	A: basic health state (cancer with bone metastases, no SRE)	Late*							0.47 (0.45)
				B: basic HS + spinal cord compression without paralysis								0.25 (0.54)
				C: basic HS + spinal cord compression with paralysis								0.19 (0.53)
				D: basic HS + fracture of the leg								0.4 (0.48)
				E: basic HS + fracture of the rib								0.43 (0.47)
				F: basic HS + fracture of the arm								0.43 (0.48)
				G: basic HS + radiation treatment (2 weeks, 5 appointments per week)								0.41 (0.5)
				H: basic HS + radiation treatment (2 appointments)								0.45 (0.45)
				I: basic HS + surgery to stabilize bone								0.39 (0.5)
			Disutility scores	B: basic HS + spinal cord compression without paralysis	Late*							-0.22 (0.32)
				C: basic HS + spinal cord compression with paralysis								-0.28 (0.3)
				D: basic HS + fracture of the leg								-0.07 (0.19)
				E: basic HS + fracture of the rib								-0.04 (0.17)
				F: basic HS + fracture of the arm								-0.04 (0.17)
				G: basic HS + radiation treatment (2 weeks, 5 appointments per week)								-0.06 (0.21)
				H: basic HS + radiation treatment (2 appointments)								-0.02 (0.11)
				I: basic HS + surgery to stabilize bone								-0.08 (0.21)
Ovarian cancer	Hildebrandt (2014)	Cancer patients and healthy controls in Germany (directly)	NA	Primary disease	Earlier*	0.887 95% CI [0.465,1]
				Advanced stage	Later*	0.887 95% CI [0.313,1]
Endometrial cancer	Hildebrandt (2014)	Cancer patients and healthy controls in Germany (directly)	NA	Primary disease	Earlier*	0.999 95% CI [0.701,1]
				Advanced disease	Later*	0.887 95% CI [0.676,1]
Melanoma	Tromme (2014)	Treatment among patients with melanoma (directly)	Healthcare utility scores after visiting a melanoma clinic 1-2 months	Stage IB/II-T	Stages I/II*	0.579 (0.272)
			Healthcare utility scores after visiting a melanoma clinic 1-3 months	Stage III-T	Stages III*	0.535 (0.278)
			Healthcare utility scores after visiting a melanoma clinic from start of remission	Stage IV-T	Stages IV*	0.583 (0.192)
			Disability weights after visiting a melanoma clinic 1-2 months	Stage IB/II-T	Stages I/II*	0.335 (0.257)
			Disability weights after visiting a melanoma clinic 1-3 months	Stage III-T	Stages III*	0.372 (0.268)
			Disability weights after visiting a melanoma clinic from start of remission	Stage IV-T	Stages IV*	0.315 (0.188)
		Remission among patients with melanoma (directly)	Healthcare utility scores after visiting a melanoma clinic 3-24 months	Stage IB/II-R	Stages I/II*	0.802 (0.166)
			Healthcare utility scores after visiting a melanoma clinic 4 months	Stage III-R	Stages III*	0.703 (0.156)
			Healthcare utility scores after visiting a melanoma clinic from start of remission	Stage IV-R	Stages IV*	0.796 (0.167)
			Disability weights after visiting a melanoma clinic 3-24 months	Stage IB/II-R	Stages I/II*	0.133 (0.132)
			Disability weights after visiting a melanoma clinic 4 months	Stage III-R	Stages III*	0.207 (0.147)
			Disability weights after visiting a melanoma clinic from start of remission	Stage IV-R	Stages IV*	0.136 (0.122)
Sarcoma	Reichardt (2012)	Patients with a confirmed diagnosis of metastatic soft tissue or bone sarcoma and had had a favourable response according to the WHO or RECIST 1.0 criteria after any line of chemotherapy (directly)	NA	Health state 1: 1st-line chemotherapy, preprogressive disease	Late*	0.72 (0.31)
				Health state 2: 2nd-line chemotherapy, preprogressive disease		0.64 (0.33)
				Health state 3: 3rd-line or higher chemotherapy, preprogressive disease		0.77 (0.14)
				Health state 4: Progressive disease (on or off chemotherapy)		0.56 (0.27)
				Health state 5: After chemotherapy, pre progressive disease		0.77 (0.14)
Mean (SD) reported unless otherwise stated
^ A two-parameter graded response model (Item Response Theory) was estimated from all ADLs and the latent health state scale underlying ADLs was calibrated with the French EQ 5D-3L social value set.
*Cancer stages have been derived from reported health states utilizing clinical guidelines and judgement in three ways: numerically (I-IV), earlier/later stage, or early/late. Health states that signified localized cancers were labeled as "earlier" stage and distant or metastasized as "later" stage. For studies reporting HSUV for only Stage I or Stage IV, they were classified as "early" or "late"…
Abbreviations: AJCC American Joint Committee on Cancer, CKD Chronic Kidney Disease, CRC Colorectal Cancer, EQ-5D EuroQoL Five Dimension, HR Hormone Receptor, HS Health State, NA Not Applicable, NSCLC Non-Small cell Lung Cancer, SG Standard Gamble, TTO Time trade off

## Sheet: Article Information
Health state utility values by cancer stage: A systematic literature review The European Journal of Health Economics Mir-Masoud Pourrahmat, Ashley Kim, Anuraag R. Kansal, Marg Hux, Divya Pushkarna, Mir Sohail Fazeli, Karen C. Chung Corresponding Author: Ashley Kim, PharmD, MS GRAIL, Inc, Menlo Park, California Email: akim@grailbio.com
